# Supplementary material for: Predicting recombination frequency from map distance
Source: Heredity (Edinb). 2022 Dec 24;130(3):114–21. doi: 10.1038/s41437-022-00585-3 (PMC9981558; doi:10.1038/s41437-022-00585-3)
Supplement: Supplementary file 2 — Supplmentary table S1 [file 41437_2022_585_MOESM2_ESM.csv]

CHR	n0	n1	n2	n3	n4	n5	MLEp0	MLEp1	MLEp2	MLEp3	MLEp4	MLEp5	MLEp6	MLEp7	MLEp8	MLEp9	MLEpRestricted0	MLEpRestricted1	MLEpRestricted2	MLEpRestricted3	MLEpRestricted4	MLEpRestricted5	MLEpRestricted6	MLEpRestricted7	MLEpRestricted8	MLEpRestricted9	BootstrapPvalue	MapLength	MapLengthParm	MapLengthQarm	ModeBivalent	PgameteMode
LG1	105	342	324	129	28	6	0	0	0.12572916	0.68915661	4e-08	0.18511419	0	0	0	0	0	0	0.12572917	0.68915657	8e-08	0.18511418	0	0	0	0	0.29	162.693	56.996	105.697	3	0.598
LG2	162	403	284	73	9	3	0	3e-08	0.47986306	0.45657839	0	0.05695836	0.00660017	0	0	0	0	4e-08	0.47986302	0.45657841	0	0.05695834	0.00660017	0	0	0	0.505	133.49	52.12	81.37	2	0.386
LG3	229	462	213	27	2	1	0	0.13706839	0.66074864	0.1899632	0	0.00578743	0.00643234	0	0	0	0	0.13706839	0.66074864	0.1899632	0	0.00578743	0.00643234	0	0	0	0.641	105.9	22.254	83.646	2	0.689
LG4	102	318	329	156	27	2	0	0.00093335	0.09065815	0.53856418	0.30246734	0.06737697	0	0	0	0	0	0.00048993	0.09184185	0.53744435	0.30291056	0.06731332	0	0	0	0	0.521	167.717	49.156	118.561	3	0.41
LG5	279	464	190	1	0	0	0.00428266	0.1862955	0.80085653	0.00856531	0	0	0	0	0	0	0	0.19406653	0.79733132	0.00860215	0	0	0	0	0	0	0.457	91.094	44.191	46.903	2	0.984
LG6	237	481	202	14	0	0	0	0.13629231	0.75057638	0.11313131	0	0	0	0	0	0	0	0.13629231	0.75057638	0.11313131	0	0	0	0	0	0	1	99.211	0	99.211	2	0.816
LG7	267	475	184	8	0	0	0	0.21716177	0.71658564	0.06625259	0	0	0	0	0	0	0	0.21716177	0.71658564	0.06625259	0	0	0	0	0	0	0.839	93.34	4.012	89.328	2	0.878
LG8	194	455	265	18	2	0	0	0	0.85079416	0.12083165	0.0283742	0	0	0	0	0	0	0	0.85079416	0.12083165	0.0283742	0	0	0	0	0	1	112.097	52.283	59.814	2	0.792
LG9	187	471	252	23	1	0	0	0	0.81155667	0.17264836	0.01579497	0	0	0	0	0	0	0	0.81155667	0.17264836	0.01579497	0	0	0	0	0	1	112.241	54.351	57.89	2	0.742
LG10	244	478	191	21	0	0	0	0.20600742	0.62565591	0.16833667	0	0	0	0	0	0	0	0.20600742	0.62565591	0.16833667	0	0	0	0	0	0	1	99.81	42.613	57.197	2	0.712
LG11	230	447	220	36	1	0	0	0.16458939	0.55501233	0.26265993	0.01773836	0	0	0	0	0	0	0.16458939	0.55501233	0.26265993	0.01773836	0	0	0	0	0	1	109.217	41.183	68.034	2	0.569
LG12	98	332	326	134	35	9	0	0	0.10907651	0.66665585	0	0.21136635	0.01290129	0	0	0	0	0	0.1090765	0.66665586	0	0.21136635	0.01290129	0	0	0	0.681	169.904	77.28	92.624	3	0.543
LG13	208	413	272	36	4	1	0.01473818	0	0.69884253	0.25918716	0	0.02722361	8.51e-06	0	0	0	0	0.00874684	0.71289826	0.25048875	0	0.02786615	0	0	0	0	0.219	117.115	50.275	66.84	2	0.635
LG14	285	478	163	8	0	0	0	0.30524324	0.62891314	0.06584362	0	0	0	0	0	0	0	0.30524324	0.62891314	0.06584362	0	0	0	0	0	0	0.412	89.365	0	89.365	2	0.864
LG15	257	474	187	12	4	0	0	0.19000677	0.75654948	0	0.05344374	0	0	0	0	0	0	0.19000677	0.75654948	0	0.05344374	0	0	0	0	0	1	97.228	0.941999999999993	96.286	2	0.904
LG16	193	421	284	32	4	0	0	0	0.74150187	0.20086373	0.0576344	0	0	0	0	0	0	0	0.74150187	0.20086373	0.0576344	0	0	0	0	0	1	118.662	47.078	71.584	2	0.657
LG17	206	424	259	44	1	0	0	0.06786251	0.57323649	0.34173361	0.01716738	0	0	0	0	0	0	0.06786251	0.57323649	0.34173361	0.01716738	0	0	0	0	0	0.534	115.89	46.987	68.903	2	0.516
LG18	325	467	140	2	0	0	0	0.40637825	0.57656418	0.01705757	0	0	0	0	0	0	0	0.40637825	0.57656418	0.01705757	0	0	0	0	0	0	0.539	80.913	0	80.913	2	0.958
LG19	202	465	247	16	4	0	0	0	0.91534601	0.02301166	0.06164232	0	0	0	0	0	0	0	0.91534601	0.02301166	0.06164232	0	0	0	0	0	0.823	109.668	52.634	57.034	2	0.878
LG20	211	461	239	22	1	0	0	0.02236117	0.81318258	0.1467179	0.01773836	0	0	0	0	0	0	0.02236117	0.81318258	0.1467179	0.01773836	0	0	0	0	0	1	108.331	50.989	57.342	2	0.767
LG21	280	492	152	8	2	0	0	0.31561609	0.65152504	0	0.03285887	0	0	0	0	0	0	0.31561609	0.65152504	0	0.03285887	0	0	0	0	0	0.389	89.088	34.395	54.693	2	0.93
