# Supplementary material for: Predicting recombination frequency from map distance
Source: Heredity (Edinb). 2022 Dec 24;130(3):114–21. doi: 10.1038/s41437-022-00585-3 (PMC9981558; doi:10.1038/s41437-022-00585-3)
Supplement: Supplementary file 3 — Supplmentary table S2 [file 41437_2022_585_MOESM3_ESM.csv]

CHR	n0	n1	n2	n3	n4	n5	MLEp0	MLEp1	MLEp2	MLEp3	MLEp4	MLEp5	MLEp6	MLEp7	MLEp8	MLEp9	MLEpRestricted0	MLEpRestricted1	MLEpRestricted2	MLEpRestricted3	MLEpRestricted4	MLEpRestricted5	MLEpRestricted6	MLEpRestricted7	MLEpRestricted8	MLEpRestricted9	BootstrapPvalue	MapLength	MapLengthParm	MapLengthQarm	ModeBivalent	PgameteMode
LG1	400	480	53	1	0	0	0	0.77016242	0.22152157	0.00831601	0	0	0	0	0	0	0	0.77016242	0.22152157	0.00831601	0	0	0	0	0	0	1	64.038	12.234	51.804	1	0.772
LG2	464	461	8	1	0	0	0.01070664	0.95931478	0.02141328	0.00856531	0	0	0	0	0	0	0	0.9704307	0.02091129	0.00865801	0	0	0	0	0	0	0.392	52.072	3.517	48.555	1	0.973
LG3	436	464	31	3	0	0	0.00020025	0.87985617	0.09425284	0.02569075	0	0	0	0	0	0	0	0.88008565	0.09421842	0.02569593	0	0	0	0	0	0	0.46	58.997	2.64	56.357	1	0.886
LG4	373	456	99	6	0	0	0.01070664	0.59100642	0.34689507	0.05139186	0	0	0	0	0	0	0	0.6064825	0.34156945	0.05194805	0	0	0	0	0	0	0.379	71.988	19.544	52.444	1	0.614
LG5	425	503	6	0	0	0	0	0.97215777	0.02784223	0	0	0	0	0	0	0	0	0.97215777	0.02784223	0	0	0	0	0	0	0	1	55.258	23.963	31.295	1	0.972
LG6	436	490	8	0	0	0	0	0.96396396	0.03603604	0	0	0	0	0	0	0	0	0.96396396	0.03603604	0	0	0	0	0	0	0	1	56.285	0.283999999999999	56.001	1	0.964
LG7	463	459	12	0	0	0	0.01713062	0.93147752	0.05139186	0	0	0	0	0	0	0	0	0.94947368	0.05052632	0	0	0	0	0	0	0	0.313	53.405	1.328	52.077	1	0.949
LG8	430	469	35	0	0	0	0	0.84946237	0.15053763	0	0	0	0	0	0	0	0	0.84946237	0.15053763	0	0	0	0	0	0	0	0.541	57.932	26.245	31.687	1	0.849
LG9	419	487	27	1	0	0	0	0.88302213	0.10878115	0.00819672	0	0	0	0	0	0	0	0.88302213	0.10878115	0.00819672	0	0	0	0	0	0	1	59.545	20.083	39.462	1	0.885
LG10	404	508	22	0	0	0	0	0.89671362	0.10328638	0	0	0	0	0	0	0	0	0.89671362	0.10328638	0	0	0	0	0	0	0	0.654	60.834	12.221	48.613	1	0.897
LG11	434	485	15	0	0	0	0	0.93318486	0.06681514	0	0	0	0	0	0	0	0	0.93318486	0.06681514	0	0	0	0	0	0	0	1	55.831	9.501	46.33	1	0.933
LG12	428	469	30	7	0	0	0	0.8984074	0.04276907	0.05882353	0	0	0	0	0	0	0	0.8984074	0.04276907	0.05882353	0	0	0	0	0	0	1	59.348	4.184	55.164	1	0.912
LG13	404	480	46	4	0	0	0	0.81208448	0.15485767	0.03305785	0	0	0	0	0	0	0	0.81208448	0.15485767	0.03305785	0	0	0	0	0	0	1	63.366	23.841	39.525	1	0.819
LG14	426	499	8	1	0	0	0	0.96713364	0.02486636	0.008	0	0	0	0	0	0	0	0.96713364	0.02486636	0.008	0	0	0	0	0	0	1	55.557	0	55.557	1	0.969
LG15	419	500	14	1	0	0	0	0.93932689	0.05268908	0.00798403	0	0	0	0	0	0	0	0.93932689	0.05268908	0.00798403	0	0	0	0	0	0	1	57.362	0.844999999999999	56.517	1	0.941
LG16	444	477	13	0	0	0	0	0.94310722	0.05689278	0	0	0	0	0	0	0	0	0.94310722	0.05689278	0	0	0	0	0	0	0	1	54.021	7.084	46.937	1	0.943
LG17	432	461	41	0	0	0	0.01284797	0.81156317	0.17558887	0	0	0	0	0	0	0	0	0.82663848	0.17336152	0	0	0	0	0	0	0	0.353	58.861	16.375	42.486	1	0.827
LG18	421	507	6	0	0	0	0	0.97189696	0.02810304	0	0	0	0	0	0	0	0	0.97189696	0.02810304	0	0	0	0	0	0	0	1	55.822	0	55.822	1	0.972
LG19	429	472	30	3	0	0	0	0.88191262	0.09282422	0.02526316	0	0	0	0	0	0	0	0.88191262	0.09282422	0.02526316	0	0	0	0	0	0	0.568	57.945	28.572	29.373	1	0.888
LG20	445	455	33	1	0	0	0.0235546	0.83940043	0.12847966	0.00856531	0	0	0	0	0	0	0	0.86631065	0.12491742	0.00877193	0	0	0	0	0	0	0.235	56.291	19.143	37.148	1	0.868
LG21	441	478	14	1	0	0	0	0.9426369	0.04901237	0.00835073	0	0	0	0	0	0	0	0.9426369	0.04901237	0.00835073	0	0	0	0	0	0	1	55.223	8.761	46.462	1	0.945
