# Supplementary material for: Predicting recombination frequency from map distance
Source: Heredity (Edinb). 2022 Dec 24;130(3):114–21. doi: 10.1038/s41437-022-00585-3 (PMC9981558; doi:10.1038/s41437-022-00585-3)
Supplement: Supplementary file 4 — Supplmentary table S3 [file 41437_2022_585_MOESM4_ESM.csv]

CHR	n0	n1	n2	n3	n4	n5	MLEp0	MLEp1	MLEp2	MLEp3	MLEp4	MLEp5	MLEp6	MLEp7	MLEp8	MLEp9	MLEpRestricted0	MLEpRestricted1	MLEpRestricted2	MLEpRestricted3	MLEpRestricted4	MLEpRestricted5	MLEpRestricted6	MLEpRestricted7	MLEpRestricted8	MLEpRestricted9	BootstrapPvalue	MapLength	MapLengthParm	MapLengthQarm	ModeBivalent	PgameteMode
chrI	89	216	172	38	2	0	0	0	0.4299466	0.51319216	0.05686124	0	0	0	0	0	0	0	0.4299466	0.51319216	0.05686124	0	0	0	0	0	1	132.797	52.747	80.05	3	0.819
chrII	110	270	129	8	0	0	0	0	0.88091369	0.11908631	0	0	0	0	0	0	0	0	0.88091369	0.11908631	0	0	0	0	0	0	1	107.603	2.47	105.133	2	0.831
chrIII	161	249	103	4	0	0	0.0212766	0.21276596	0.7040619	0.06189555	0	0	0	0	0	0	0	0.25131752	0.68544137	0.06324111	0	0	0	0	0	0	0.318	91.078	32.18	58.898	2	0.878
chrIV	55	189	188	79	6	0	0	0	1.74e-06	0.80877825	0.19122001	0	0	0	0	0	0	0	1.63e-06	0.80877841	0.19121996	0	0	0	0	0	0.537	160.211	55.782	104.429	3	0.679
chrV	191	255	71	0	0	0	0.01353965	0.43713733	0.54932302	0	0	0	0	0	0	0	0	0.45801527	0.54198473	0	0	0	0	0	0	0	0.387	77.6	10.295	67.305	2	1
chrVI	167	266	83	0	1	0	0	0.33678842	0.66028609	0	0	0	0.00292549	0	0	0	0	0.33678842	0.66028609	0	0	0	0.00292549	0	0	0	1	84.865	9.128	75.737	2	0.996
chrVII	69	225	170	45	8	0	0	0	0.41316341	0.3838691	0.20296749	0	0	0	0	0	0	0	0.41316341	0.3838691	0.20296749	0	0	0	0	0	1	141.859	66.377	75.482	2	0.319
chrVIII	146	264	101	6	0	0	0	0.22663068	0.68448043	0.08888889	0	0	0	0	0	0	0	0.22663068	0.68448043	0.08888889	0	0	0	0	0	0	0.795	93.73	0	93.73	2	0.837
chrIX	134	229	141	12	1	0	0.04315613	0	0.78556651	0.14296041	0.02831696	0	0	0	0	0	0	0.06335318	0.7664622	0.14119911	0.02898551	0	0	0	0	0	0.071	106.771	39.466	67.305	2	0.75
chrX	161	266	88	1	1	0	0	0.29676943	0.69559229	0	0	0.00763828	0	0	0	0	0	0.29676943	0.69559229	0	0	0.00763828	0	0	0	0	1	87.126	2.725	84.401	2	0.986
chrXI	165	265	83	4	0	0	0	0.36038494	0.58013551	0.05947955	0	0	0	0	0	0	0	0.36038494	0.58013551	0.05947955	0	0	0	0	0	0	1	86.79	2.098	84.692	2	0.867
chrXII	157	255	103	2	0	0	0.00580271	0.21276596	0.75048356	0.03094778	0	0	0	0	0	0	0	0.22325651	0.74561509	0.0311284	0	0	0	0	0	0	0.466	90.692	10.476	80.216	2	0.941
chrXIII	153	252	108	4	0	0	0.00967118	0.18568665	0.74274662	0.06189555	0	0	0	0	0	0	0	0.20366379	0.73383621	0.0625	0	0	0	0	0	0	0.434	93.138	6.574	86.564	2	0.887
chrXIV	192	274	49	1	1	0	0	0.59620847	0.39624005	0	0	0.00755148	0	0	0	0	0	0.59620847	0.39624005	0	0	0.00755148	0	0	0	0	1	73.291	11.342	61.949	1	0.599
chrXV	155	264	97	1	0	0	0	0.2377059	0.74719976	0.01509434	0	0	0	0	0	0	0	0.2377059	0.74719976	0.01509434	0	0	0	0	0	0	1	89.895	15.011	74.884	2	0.971
chrXVI	120	280	111	5	1	0	0	0.06099677	0.90319963	0.00139964	0.03440395	0	0	0	0	0	0	0.06099587	0.90320265	0.00139602	0.03440546	0	0	0	0	0	0.57	101.574	2.421	99.153	2	0.944
chrXVII	143	249	120	5	0	0	0.01740812	0.09284333	0.81237911	0.07736944	0	0	0	0	0	0	0	0.12682255	0.79443729	0.07874016	0	0	0	0	0	0	0.362	98.181	46.067	52.114	2	0.871
chrXVIII	168	244	105	0	0	0	0.05609284	0.13152805	0.81237911	0	0	0	0	0	0	0	0	0.23076923	0.76923077	0	0	0	0	0	0	0	0.101	88.07	36.573	51.497	2	1
chrXIX	116	271	116	11	1	2	0	0.06834801	0.79047018	0.12921972	0	0	0	0.01196209	0	0	0	0.06834801	0.79047018	0.12921972	0	0	0	0.01196209	0	0	0.881	106.961	33.757	73.204	2	0.797
chrXX	128	262	121	6	0	0	0	0.07288857	0.83755919	0.08955224	0	0	0	0	0	0	0	0.07288857	0.83755919	0.08955224	0	0	0	0	0	0	1	101.335	4.27799999999999	97.057	2	0.862
chrXXI	158	269	79	10	1	0	0	0.39101232	0.49923195	0.07614228	0.03361345	0	0	0	0	0	0	0.39101232	0.49923195	0.07614228	0.03361345	0	0	0	0	0	1	90.215	21.969	68.246	2	0.752
