# Supplementary material for: Predicting recombination frequency from map distance
Source: Heredity (Edinb). 2022 Dec 24;130(3):114–21. doi: 10.1038/s41437-022-00585-3 (PMC9981558; doi:10.1038/s41437-022-00585-3)
Supplement: Supplementary file 5 — Supplmentary table S4 [file 41437_2022_585_MOESM5_ESM.csv]

CHR	n0	n1	n2	n3	n4	n5	MLEp0	MLEp1	MLEp2	MLEp3	MLEp4	MLEp5	MLEp6	MLEp7	MLEp8	MLEp9	MLEpRestricted0	MLEpRestricted1	MLEpRestricted2	MLEpRestricted3	MLEpRestricted4	MLEpRestricted5	MLEpRestricted6	MLEpRestricted7	MLEpRestricted8	MLEpRestricted9	BootstrapPvalue	MapLength	MapLengthParm	MapLengthQarm	ModeBivalent	PgameteMode
chrI	197	253	67	0	0	0	0.0212766	0.46034816	0.51837524	0	0	0	0	0	0	0	0	0.49242424	0.50757576	0	0	0	0	0	0	0	0.337	75.669	34.211	41.458	2	1
chrII	253	261	2	1	0	0	0	0.98832084	0	0.01167916	0	0	0	0	0	0	0	0.98832084	0	0.01167916	0	0	0	0	0	0	1	52.094	0	52.094	1	0.991
chrIII	243	267	7	0	0	0	0	0.944	0.056	0	0	0	0	0	0	0	0	0.944	0.056	0	0	0	0	0	0	0	1	55.108	9.881	45.227	1	0.944
chrIV	187	259	68	3	0	0	0	0.48956743	0.46463104	0.04580153	0	0	0	0	0	0	0	0.48956743	0.46463104	0.04580153	0	0	0	0	0	0	1	78.515	36.104	42.411	1	0.495
chrV	272	243	2	0	0	0	0.05996132	0.9245648	0.01547389	0	0	0	0	0	0	0	0	0.98540146	0.01459854	0	0	0	0	0	0	0	0.092	48.234	0.718	47.516	1	0.985
chrVI	251	264	2	0	0	0	0	0.98418972	0.01581028	0	0	0	0	0	0	0	0	0.98418972	0.01581028	0	0	0	0	0	0	0	1	52.823	0.31	52.513	1	0.984
chrVII	198	259	55	3	2	0	0	0.57459372	0.40384239	0	0.00626479	0.0152991	0	0	0	0	0	0.57459372	0.40384239	0	0.00626479	0.0152991	0	0	0	0	0.606	75.477	35.175	40.302	1	0.583
chrVIII	245	263	9	0	0	0	0	0.92913386	0.07086614	0	0	0	0	0	0	0	0	0.92913386	0.07086614	0	0	0	0	0	0	0	0.61	54.607	0	54.607	1	0.929
chrIX	242	271	4	0	0	0	0	0.96747967	0.03252033	0	0	0	0	0	0	0	0	0.96747967	0.03252033	0	0	0	0	0	0	0	1	53.857	8.026	45.831	1	0.967
chrX	259	255	2	1	0	0	0.0106383	0.97775629	0	0.01160542	0	0	0	0	0	0	0	0.98845625	0	0.01154375	0	0	0	0	0	0	0.414	50.766	0.383	50.383	1	0.991
chrXI	264	247	6	0	0	0	0.04448743	0.90909091	0.04642166	0	0	0	0	0	0	0	0	0.95555556	0.04444444	0	0	0	0	0	0	0	0.174	50.435	0.95	49.485	1	0.956
chrXII	243	265	9	0	0	0	0	0.92857143	0.07142857	0	0	0	0	0	0	0	0	0.92857143	0.07142857	0	0	0	0	0	0	0	1	55.3	1.965	53.335	1	0.929
chrXIII	248	265	4	0	0	0	0	0.96825397	0.03174603	0	0	0	0	0	0	0	0	0.96825397	0.03174603	0	0	0	0	0	0	0	1	52.898	1.305	51.593	1	0.968
chrXIV	264	250	2	0	0	1	0.03083156	0.95216709	0.01487618	0	0	0	0	0	0	0.00212517	0	0.98345949	0.01441139	0	0	0	0	0	0	0.00212912	0.239	51.831	5.22300000000001	46.608	1	0.985
chrXV	287	227	3	0	0	0	0.12185687	0.8549323	0.02321083	0	0	0	0	0	0	0	0	0.97931034	0.02068966	0	0	0	0	0	0	0	0.002	45.308	1.641	43.667	1	0.979
chrXVI	241	264	10	2	0	0	0	0.93535632	0.03456849	0.03007519	0	0	0	0	0	0	0	0.93535632	0.03456849	0.03007519	0	0	0	0	0	0	1	58.934	3.772	55.162	1	0.942
chrXVII	243	268	6	0	0	0	0	0.95180723	0.04819277	0	0	0	0	0	0	0	0	0.95180723	0.04819277	0	0	0	0	0	0	0	0.54	54.097	23.56	30.537	1	0.952
chrXVIII	247	266	4	0	0	0	0	0.96812749	0.03187251	0	0	0	0	0	0	0	0	0.96812749	0.03187251	0	0	0	0	0	0	0	1	52.807	6.455	46.352	1	0.968
chrXIX	223	250	33	9	1	1	0	0.79837144	0.07944925	0.11108427	0	0	0.01070061	0.00039442	0	0	0	0.7983718	0.07944814	0.11108536	0	0	0.01069955	0.00039515	0	0	0.766	68.643	16.611	52.032	1	0.829
chrXX	240	257	20	0	0	0	0.00580271	0.83945841	0.15473888	0	0	0	0	0	0	0	0	0.84615385	0.15384615	0	0	0	0	0	0	0	0.476	57.55	0	57.55	1	0.846
chrXXI	237	276	3	1	0	0	0	0.98222022	0.00333935	0.01444043	0	0	0	0	0	0	0	0.98222022	0.00333935	0.01444043	0	0	0	0	0	0	1	56.685	4.074	52.611	1	0.986
