# Supplementary material for: Predicting recombination frequency from map distance
Source: Heredity (Edinb). 2022 Dec 24;130(3):114–21. doi: 10.1038/s41437-022-00585-3 (PMC9981558; doi:10.1038/s41437-022-00585-3)
Supplement: Supplementary file 6 — Supplmentary table S5 [file 41437_2022_585_MOESM6_ESM.csv]

CHR	n0	n1	n2	n3	n4	n5	n6	n7	n8	n9	n10	n11	n12	n13	n14	n15	n16	n17	MLEp0	MLEp1	MLEp2	MLEp3	MLEp4	MLEp5	MLEp6	MLEp7	MLEp8	MLEp9	MLEp10	MLEp11	MLEp12	MLEp13	MLEp14	MLEp15	MLEp16	MLEp17	MLEp18	MLEp19	MLEp20	MLEp21	MLEp22	MLEp23	MLEp24	MLEp25	MLEp26	MLEp27	MLEp28	MLEp29	MLEp30
chr1	654	3458	7881	10653	9344	5559	2449	841	207	34	8	4	0	0	0	0	0	0	0	0	0.00175946	0.01852097	0.04770307	0.03836277	0.49800913	0.08817843	0.06694993	0.23375869	0.00370304	2.42e-06	5.68e-06	5.718e-05	0.0029832	6.03e-06	0	0	0	0	0	0	0	0	0	0	0	0	0	0	0
chr2	909	4223	9051	11005	8698	4707	1839	497	125	32	4	2	0	0	0	0	0	0	0.00129604	7.5e-07	0.000114	0.01646435	0.09241859	0.2617256	0.07436707	0.41816556	0.06518825	0.03816046	0.01937132	0.01025602	0.0007918	0.00148241	0.00019777	0	0	0	0	0	0	0	0	0	0	0	0	0	0	0	0
chr3	1421	6022	11273	11314	7088	2915	841	187	26	4	1	0	0	0	0	0	0	0	0.00138274	0	0.00015917	0.05510614	0.18590029	0.28899471	0.31687956	0.02090859	0.12900548	0.00013417	3.301e-05	6.82e-06	0.00148919	1.4e-07	0	0	0	0	0	0	0	0	0	0	0	0	0	0	0	0	0
chr4	1676	6675	11541	11087	6700	2564	677	147	23	2	0	0	0	0	0	0	0	0	4.6e-07	9.74e-05	0.02575613	0.07186023	0.13887742	0.40503369	0.17385371	0.14177855	0.01533537	0.02713553	0.00027151	0	0	0	0	0	0	0	0	0	0	0	0	0	0	0	0	0	0	0	0
chr5	1818	7410	12210	11110	5962	2045	448	68	17	4	0	0	0	0	0	0	0	0	0	6e-08	0.00261229	0.14368437	0.14650838	0.43736259	0.12420578	0.14034178	0.00013255	5.25e-06	0.00218338	0.00296356	0	0	0	0	0	0	0	0	0	0	0	0	0	0	0	0	0	0	0
chr6	2125	8079	12899	10754	5290	1570	302	63	8	1	1	0	0	0	0	0	0	0	0.00129741	3.15e-06	0.00651588	0.16417388	0.18707977	0.46759708	0.08909642	0.06421891	0.01251126	0.00732535	4.1e-07	0	0	0	0.00018048	0	0	0	0	0	0	0	0	0	0	0	0	0	0	0	0
chr7	2550	9078	13329	10358	4402	1134	208	26	5	1	1	0	0	0	0	0	0	0	1.602e-05	0.01276595	0.00817897	0.14761206	0.39042304	0.28575371	0.10234491	0.04483703	0.00761957	3.3e-06	1e-08	3e-08	8.38e-06	0.00043701	0	0	0	0	0	0	0	0	0	0	0	0	0	0	0	0	0
chr8	3158	10471	13875	9382	3290	759	135	19	3	0	0	0	0	0	0	0	0	0	5.96e-06	0.01710511	0.00701498	0.2656793	0.42506937	0.17283102	0.08732106	0.01583901	0.00742296	0.00171122	0	0	0	0	0	0	0	0	0	0	0	0	0	0	0	0	0	0	0	0	0
chr9	3669	11640	14135	8376	2648	543	69	12	0	0	0	0	0	0	0	0	0	0	6e-08	0.0099021	0.03283939	0.41927761	0.25028739	0.25360204	0.00435652	0.02924201	0.0004929	0	0	0	0	0	0	0	0	0	0	0	0	0	0	0	0	0	0	0	0	0	0
chr10	2899	10125	13777	9672	3612	834	148	21	3	1	0	0	0	0	0	0	0	0	0	0.00494407	0.0315623	0.20093188	0.43909569	0.20797953	0.07858658	0.03223151	0.00345963	0.0002997	0.00041232	0.00049677	0	0	0	0	0	0	0	0	0	0	0	0	0	0	0	0	0	0	0
chr11	3675	11610	14316	8311	2573	522	71	13	1	0	0	0	0	0	0	0	0	0	0.00310659	0.00046796	0.03156639	0.43407182	0.26318931	0.22112599	0.03195167	0.00644536	0.00807491	0	0	0	0	0	0	0	0	0	0	0	0	0	0	0	0	0	0	0	0	0	0
chr12	3220	10905	14140	9008	3107	604	96	11	1	0	0	0	0	0	0	0	0	0	0	4.7e-07	0.05220192	0.26293997	0.40962561	0.20479502	0.04718212	0.01847557	0.00477884	4.8e-07	0	0	0	0	0	0	0	0	0	0	0	0	0	0	0	0	0	0	0	0	0
chr13	5703	15035	14030	5421	838	58	5	1	0	0	0	0	0	0	0	0	0	1	0.00123771	0.00832856	0.22013546	0.50175215	0.23308904	0.03276674	0.00090965	0.0014857	0.00027065	0	0	0	0	0	0	0	0	0	0	0	0	0	0	0	0	0	0	0	0	0	0
chr14	7049	16716	13083	3785	429	27	3	0	0	0	0	0	0	0	0	0	0	0	0.0007331	0.01533911	0.39636485	0.44394427	0.13192287	0.00702685	0.00466895	0	0	0	0	0	0	0	0	0	0	0	0	0	0	0	0	0	0	0	0	0	0	0	0
chr15	6817	16350	13094	4286	507	35	3	0	0	0	0	0	0	0	0	0	0	0	0	0.0388637	0.30681548	0.48811168	0.14852004	0.01298808	0.00470101	0	0	0	0	0	0	0	0	0	0	0	0	0	0	0	0	0	0	0	0	0	0	0	0
chr16	5788	15226	13968	5205	809	88	6	2	0	0	0	0	0	0	0	0	0	0	0.00186147	0.00131172	0.23677921	0.53665656	0.1641193	0.05738148	0.0004835	0.0001898	0.00121695	0	0	0	0	0	0	0	0	0	0	0	0	0	0	0	0	0	0	0	0	0	0
chr17	5514	14874	14124	5571	912	84	12	1	0	0	0	0	0	0	0	0	0	0	0.0004368	0.00359867	0.21224797	0.49983849	0.24671569	0.02658461	0.00737897	0.0031988	0	0	0	0	0	0	0	0	0	0	0	0	0	0	0	0	0	0	0	0	0	0	0
chr18	6576	16189	13581	4244	447	52	3	0	0	0	0	0	0	0	0	0	0	0	0.00290759	0.01060123	0.29716476	0.5678941	0.09026657	0.02649578	0.00466997	0	0	0	0	0	0	0	0	0	0	0	0	0	0	0	0	0	0	0	0	0	0	0	0
chr19	8683	18491	11451	2288	170	9	0	0	0	0	0	0	0	0	0	0	0	0	0	0.06041274	0.55938807	0.32360792	0.04966419	0.00692707	0	0	0	0	0	0	0	0	0	0	0	0	0	0	0	0	0	0	0	0	0	0	0	0	0
chr20	8403	18321	11874	2247	232	15	0	0	0	0	0	0	0	0	0	0	0	0	1e-08	0.01807143	0.62409428	0.28482759	0.06134659	0.01166011	0	0	0	0	0	0	0	0	0	0	0	0	0	0	0	0	0	0	0	0	0	0	0	0	0
chr21	15905	20141	4863	142	16	4	4	9	3	3	2	0	0	0	0	0	0	0	0.01215436	0.52485735	0.44018526	0.01675001	0.00536141	1.52e-06	0	0	0	0	0	0	0	0.00045359	0.00023651	0	0	0	0	0	0	0	0	0	0	0	0	0	0	0	0
chr22	15013	20023	5733	313	10	0	0	0	0	0	0	0	0	0	0	0	0	0	0.01022097	0.46023557	0.47250073	0.05314903	0.0038937	0	0	0	0	0	0	0	0	0	0	0	0	0	0	0	0	0	0	0	0	0	0	0	0	0	0
[truncated: 43 more columns]
