# Supplementary material for: Predicting recombination frequency from map distance
Source: Heredity (Edinb). 2022 Dec 24;130(3):114–21. doi: 10.1038/s41437-022-00585-3 (PMC9981558; doi:10.1038/s41437-022-00585-3)
Supplement: Supplementary file 7 — Supplmentary table S6 [file 41437_2022_585_MOESM7_ESM.csv]

CHR	n0	n1	n2	n3	n4	n5	n6	n7	n8	n9	n10	n11	n12	n13	n14	n15	n16	n17	MLEp0	MLEp1	MLEp2	MLEp3	MLEp4	MLEp5	MLEp6	MLEp7	MLEp8	MLEp9	MLEp10	MLEp11	MLEp12	MLEp13	MLEp14	MLEp15	MLEp16	MLEp17	MLEp18	MLEp19	MLEp20	MLEp21	MLEp22	MLEp23	MLEp24	MLEp25	MLEp26	MLEp27	MLEp28	MLEp29	MLEp30
chr1	3096	10854	14598	9284	2843	373	38	5	1	0	0	0	0	0	0	0	0	0	7.1e-06	5.328e-05	0.03101837	0.22879572	0.52592363	0.18540323	0.02159013	0.00463687	0.0020421	0.00052956	0	0	0	0	0	0	0	0	0	0	0	0	0	0	0	0	0	0	0	0	0
chr2	3388	11843	14811	8506	2254	256	29	4	0	1	0	0	0	0	0	0	0	0	0	0	0.02131828	0.35912542	0.47570822	0.12517134	0.00856263	0.01004892	1.41e-06	0	0	0	0	3e-07	6.349e-05	0	0	0	0	0	0	0	0	0	0	0	0	0	0	0	0
chr3	4782	13786	14913	6440	1073	86	10	1	1	0	0	0	0	0	0	0	0	0	0.00443927	2.3e-07	0.07710276	0.59001786	0.28150235	0.03783484	0.0076947	0.00122283	0	0	6.267e-05	0.00012249	0	0	0	0	0	0	0	0	0	0	0	0	0	0	0	0	0	0	0
chr4	6175	16023	14095	4409	374	16	0	0	0	0	0	0	0	0	0	0	0	0	0.00015117	1.515e-05	0.265531	0.6091962	0.11247863	0.01262786	0	0	0	0	0	0	0	0	0	0	0	0	0	0	0	0	0	0	0	0	0	0	0	0	0
chr5	5959	16165	13936	4613	391	27	1	0	0	0	0	0	0	0	0	0	0	0	0	2.55e-05	0.24474332	0.63026029	0.10722082	0.01618433	0.00156574	0	0	0	0	0	0	0	0	0	0	0	0	0	0	0	0	0	0	0	0	0	0	0	0
chr6	6961	16895	13278	3651	275	29	2	1	0	0	0	0	0	0	0	0	0	0	0	0.01202064	0.36459167	0.54638663	0.05747818	0.01901795	5.5e-07	1e-08	0.00050292	1.45e-06	0	0	0	0	0	0	0	0	0	0	0	0	0	0	0	0	0	0	0	0	0
chr7	7140	17027	13104	3526	269	23	3	0	0	0	0	0	0	0	0	0	0	0	0	0.01666423	0.38727399	0.51227428	0.07228344	0.00872354	0.00228295	0.00049756	0	0	0	0	0	0	0	0	0	0	0	0	0	0	0	0	0	0	0	0	0	0	0
chr8	8647	18623	11792	1916	106	7	1	0	0	0	0	0	0	0	0	0	0	0	9.037e-05	0.0188662	0.64504547	0.30019192	0.03345056	0.0008056	0.00154987	0	0	0	0	0	0	0	0	0	0	0	0	0	0	0	0	0	0	0	0	0	0	0	0
chr9	8397	17926	12124	2514	122	9	0	0	0	0	0	0	0	0	0	0	0	0	0.00472087	0.03781834	0.50851669	0.41195398	0.02998145	0.00700867	0	0	0	0	0	0	0	0	0	0	0	0	0	0	0	0	0	0	0	0	0	0	0	0	0
chr10	7492	17544	12871	3037	127	19	2	0	0	0	0	0	0	0	0	0	0	0	0	0.01697363	0.43047319	0.51965862	0.02437074	0.00540502	0.00311881	0	0	0	0	0	0	0	0	0	0	0	0	0	0	0	0	0	0	0	0	0	0	0	0
chr11	8667	18706	11634	1959	112	14	0	0	0	0	0	0	0	0	0	0	0	0	0	0.03036699	0.62375921	0.31822857	0.01681298	0.01083225	0	0	0	0	0	0	0	0	0	0	0	0	0	0	0	0	0	0	0	0	0	0	0	0	0
chr12	7354	17162	13097	3306	151	17	4	1	0	0	0	0	0	0	0	0	0	0	0.00295012	0.01679669	0.38596463	0.54721363	0.04146334	0.00356822	0.00082338	0.00080354	0.00041645	0	0	0	0	0	0	0	0	0	0	0	0	0	0	0	0	0	0	0	0	0	0
chr13	10591	19964	9947	546	41	3	0	0	0	0	0	0	0	0	0	0	0	0	0.00160706	0.07587659	0.82984639	0.08021009	0.01012366	0.00233622	0	0	0	0	0	0	0	0	0	0	0	0	0	0	0	0	0	0	0	0	0	0	0	0	0
chr14	11515	20345	8878	328	25	1	0	0	0	0	0	0	0	0	0	0	0	0	0	0.15740168	0.78815833	0.04580559	0.00786048	0.00077392	0	0	0	0	0	0	0	0	0	0	0	0	0	0	0	0	0	0	0	0	0	0	0	0	0
chr15	11970	19990	8617	486	25	3	1	0	0	0	0	0	0	0	0	0	0	0	0.00325017	0.2007976	0.70939861	0.07874443	0.00716013	4.2e-07	0.00042347	0.00022516	0	0	0	0	0	0	0	0	0	0	0	0	0	0	0	0	0	0	0	0	0	0	0
chr16	10361	20116	10138	439	32	4	1	0	0	0	0	0	0	0	1	0	0	0	3.54e-06	0.04951732	0.87511371	0.06577051	0.00853214	3.3e-07	0.0009698	6.822e-05	0	0	0	0	0	0	0	0	0	0	0	0	0	0	0	0	0	0	0	2.442e-05	0	0	0
chr17	10282	19843	10130	789	44	4	0	0	0	0	0	0	0	0	0	0	0	0	0	0.07822136	0.78294831	0.12627473	0.00945422	0.00310138	0	0	0	0	0	0	0	0	0	0	0	0	0	0	0	0	0	0	0	0	0	0	0	0	0
chr18	12208	20288	8295	282	18	1	0	0	0	0	0	0	0	0	0	0	0	0	2.09e-06	0.21565905	0.73574393	0.04274439	0.00507274	0.00077779	0	0	0	0	0	0	0	0	0	0	0	0	0	0	0	0	0	0	0	0	0	0	0	0	0
chr19	11837	20268	8703	267	17	0	0	0	0	0	0	0	0	0	0	0	0	0	0.00057373	0.17490073	0.77916627	0.0387397	0.00661957	0	0	0	0	0	0	0	0	0	0	0	0	0	0	0	0	0	0	0	0	0	0	0	0	0	0
chr20	11431	20554	8868	217	21	1	0	0	0	0	0	0	0	0	0	0	0	0	0	0.14411757	0.82159285	0.02717726	0.00634205	0.00077027	0	0	0	0	0	0	0	0	0	0	0	0	0	0	0	0	0	0	0	0	0	0	0	0	0
chr21	20399	20203	473	13	1	2	1	0	0	0	0	0	0	0	0	0	0	0	0.01598508	0.93901758	0.04258109	0.00226336	0	0	0	0	0.00015288	0	0	0	0	0	0	0	0	0	0	0	0	0	0	0	0	0	0	0	0	0	0
chr22	18061	20269	2715	44	2	1	0	0	0	0	0	0	0	0	0	0	0	0	0.0113039	0.72839169	0.25211372	0.00794037	0	8.344e-05	0.00016687	0	0	0	0	0	0	0	0	0	0	0	0	0	0	0	0	0	0	0	0	0	0	0	0
[truncated: 43 more columns]
